# Supplementary material for: Factors Associated with Willingness to Pay for Cost-Sharing under Universal Health Coverage Scheme in Yogyakarta, Indonesia: A Cross-Sectional Survey
Source: Int J Environ Res Public Health. 2022 Nov 15;19(22):15017. doi: 10.3390/ijerph192215017 (PMC9690347; doi:10.3390/ijerph192215017)
Supplement: Supplementary file 1 [file ijerph-19-15017-s001.zip]

Archive with 1 entries (1 files):
- ijerph-2008858-supplementary.pdf
